# Supplementary material for: Brain Correlates of the Alcohol Use Disorder Pharmacotherapy Response: A Systematic Review of Neuroimaging Studies
Source: Brain Sci. 2022 Mar 14;12(3):386. doi: 10.3390/brainsci12030386 (PMC8946664; doi:10.3390/brainsci12030386)
Supplement: Supplementary file 1 [file brainsci-12-00386-s001.zip]

Archive with 1 entries (1 files):
- brainsci-1471190-supplementary.pdf
